# Supplementary material for: Clinical metagenomics of bone and joint infections: a proof of concept study
Source: Sci Rep. 2017 Aug 10;7:7718. doi: 10.1038/s41598-017-07546-5 (PMC5552814; doi:10.1038/s41598-017-07546-5)
Supplement: Supplementary file 1 — Supplementary Table 1 [file 41598_2017_7546_MOESM1_ESM.xls]

## Sheet: Supp. Table 1
ID GRL	Amount of material	Patient	Bacterial species recovered from sample culturing	Quantity of bacteria	bacteria pg/µl	Estimated number of 16S rRNA gene copies in the DNA extract	human pg/µl	Ratio bacterial DNA	Sequenced
116	1	AB	Klebsiella pneumoniae	0	Not extracted	Not extracted	Not extracted	Not extracted	No
134	1	AB	Acinetobacter baumanii complex	0	Not extracted	Not extracted	Not extracted	Not extracted	No
122	1	AC	Actinobaculum schaalii, Enterococcus faecalis	0	Not extracted	Not extracted	Not extracted	Not extracted	No
79	1	AQ	Staphylococcus epidermidis	0	Not extracted	Not extracted	Not extracted	Not extracted	No
98	1	AQ	Staphylococcus epidermidis	0	Not extracted	Not extracted	Not extracted	Not extracted	No
81	1	AR	Staphylococcus epidermidis	0	Not extracted	Not extracted	Not extracted	Not extracted	No
27	1	AU	Propionibacterium acnes	0	Not extracted	Not extracted	Not extracted	Not extracted	No
37	1	AU	Propionibacterium acnes	0	Not extracted	Not extracted	Not extracted	Not extracted	No
49	1	AU	Propionibacterium acnes	0	Not extracted	Not extracted	Not extracted	Not extracted	No
93	1	AU	Propionibacterium acnes	0	Not extracted	Not extracted	Not extracted	Not extracted	No
62	1	L	Staphylococcus aureus	0	Not extracted	Not extracted	Not extracted	Not extracted	No
154	1	L	Propionibacterium acnes	0	Not extracted	Not extracted	Not extracted	Not extracted	No
18	1	W	Streptococcus salivarius ssp. salivarius	0	Not extracted	Not extracted	Not extracted	Not extracted	No
34	1	X	Klebsiella pneumoniae	0	Not extracted	Not extracted	Not extracted	Not extracted	No
173	1	Y	Enterococcus faecalis	0	Not extracted	Not extracted	Not extracted	Not extracted	No
94	1	Z	Yeast	0	Not extracted	Not extracted	Not extracted	Not extracted	No
11	1	AD	Staphylococcus epidermidis	1	Not extracted	Not extracted	Not extracted	Not extracted	No
24	1	AE	Propionibacterium acnes, Peptoniphilus asaccharolyticus	1	Not extracted	Not extracted	Not extracted	Not extracted	No
83	1	AI	Staphylococcus aureus	1	Not extracted	Not extracted	Not extracted	Not extracted	No
183	1	AP	Staphylococcus aureus	1	Not extracted	Not extracted	Not extracted	Not extracted	No
96	1	AR	Staphylococcus epidermidis	1	Not extracted	Not extracted	Not extracted	Not extracted	No
55	1	AT	Staphylococcus epidermidis	1	Not extracted	Not extracted	Not extracted	Not extracted	No
163	1	J	Brevibacterium casei	1	Not extracted	Not extracted	Not extracted	Not extracted	No
52	1	Y	Corynebacterium jeikeium, Enterococcus faecalis	1	Not extracted	Not extracted	Not extracted	Not extracted	No
65	1	Z	Yeast	1	Not extracted	Not extracted	Not extracted	Not extracted	No
177	1	AB	Klebsiella pneumoniae	2	Not extracted	Not extracted	Not extracted	Not extracted	No
88	1	AC	Peptostreptococcus anaerobius, Corynebacterium striatum, Actinobaculum schaalii	2	Not extracted	Not extracted	Not extracted	Not extracted	No
77	1	AK	Staphylococcus epidermidis	2	Not extracted	Not extracted	Not extracted	Not extracted	No
138	1	AV	Corynebacterium striatum	2	Not extracted	Not extracted	Not extracted	Not extracted	No
166	1	J	Brevibacterium casei	2	Not extracted	Not extracted	Not extracted	Not extracted	No
179	1	L	Staphylococcus aureus, Finegoldia magna	2	Not extracted	Not extracted	Not extracted	Not extracted	No
100	1	U	Enterobacter aerogenes, Staphylococcus epidermidis	2	Not extracted	Not extracted	Not extracted	Not extracted	No
16	1	V	Staphylococcus epidermidis	2	Not extracted	Not extracted	Not extracted	Not extracted	No
69	1	V	Staphylococcus epidermidis	2	Not extracted	Not extracted	Not extracted	Not extracted	No
142	1	X	Klebsiella pneumoniae	2	Not extracted	Not extracted	Not extracted	Not extracted	No
180	1	Z	Candida albicans, Corynebacterium tuberculostearicum	2	Not extracted	Not extracted	Not extracted	Not extracted	No
155	1	V	Staphylococcus epidermidis	5	Not extracted	Not extracted	Not extracted	Not extracted	No
109	1	AC	Enterobacter cloacae, Enterococcus faecalis	7	Not extracted	Not extracted	Not extracted	Not extracted	No
165	1	I	Enterococcus faecalis, Peptoniphilus asaccharolyticus, Finegoldia magna	7	Not extracted	Not extracted	Not extracted	Not extracted	No
36	1	W	Streptococcus parasanguinis, Streptococcus salivarius ssp. salivarius, Citrobacter koseri	7	Not extracted	Not extracted	Not extracted	Not extracted	No
175	1	J	Brevibacterium casei	9	Not extracted	Not extracted	Not extracted	Not extracted	No
20	1	AM	Staphylococcus epidermidis	10	Not extracted	Not extracted	Not extracted	Not extracted	No
58	1	D	Staphylococcus aureus	10	Not extracted	Not extracted	Not extracted	Not extracted	No
102	1	D	Staphylococcus aureus	10	Not extracted	Not extracted	Not extracted	Not extracted	No
141	1	O	Staphylococcus aureus, Peptoniphilus asaccharolyticus, Staphylococcus epidermidis	10	Not extracted	Not extracted	Not extracted	Not extracted	No
114	1	V	Staphylococcus epidermidis	10	Not extracted	Not extracted	Not extracted	Not extracted	No
80	1	U	Enterobacter aerogenes, Staphylococcus epidermidis	13	Not extracted	Not extracted	Not extracted	Not extracted	No
67	1	AM	Staphylococcus epidermidis	15	Not extracted	Not extracted	Not extracted	Not extracted	No
131	1	O	Staphylococcus aureus, Bacteroides fragilis, Peptoniphilus asaccharolyticus, Finegoldia magna	18	Not extracted	Not extracted	Not extracted	Not extracted	No
75	1	I	Enterococcus faecalis, Peptoniphilus asaccharolyticus, Finegoldia magna, Staphylococcus carnosus, Staphylococcus lugdunensis	19	Not extracted	Not extracted	Not extracted	Not extracted	No
107	1	AE	Escherichia coli, Enterococcus faecalis, Corynebacterium striatum, Peptoniphilus asaccharolyticus, Finegoldia magna	20	Not extracted	Not extracted	Not extracted	Not extracted	No
86	1	AH	Enterobacter cloacae	20	Not extracted	Not extracted	Not extracted	Not extracted	No
73	1	AO	Staphylococcus epidermidis	20	Not extracted	Not extracted	Not extracted	Not extracted	No
169	1	AW	Enterobacter cloacae	20	Not extracted	Not extracted	Not extracted	Not extracted	No
30	1	S	Proteus mirabilis, Citrobacter koseri, Staphylococcus aureus, Bacteroides coagulans	20	Not extracted	Not extracted	Not extracted	Not extracted	No
78	1	Y	Parvimonas micra, Prevotella intermedia, Peptoniphilus asaccharolyticus	22	Not extracted	Not extracted	Not extracted	Not extracted	No
139	1	AB	Klebsiella pneumoniae, Staphylococcus epidermidis	25	Not extracted	Not extracted	Not extracted	Not extracted	No
47	1	W	Streptococcus salivarius ssp. salivarius, Citrobacter koseri Streptococcus mitis/oralis, Veillonella parvula	26	Not extracted	Not extracted	Not extracted	Not extracted	No
113	1	AH	Enterobacter cloacae	30	Not extracted	Not extracted	Not extracted	Not extracted	No
68	1	Y	Parvimonas micra, Prevotella intermedia, Peptostreptococcus anaerobius	33	Not extracted	Not extracted	Not extracted	Not extracted	No
174	1	Y	Parvimonas micra, Prevotella intermedia, Peptostreptococcus anaerobius, Staphylococcus lugdunensis	33	Not extracted	Not extracted	Not extracted	Not extracted	No
101	1	I	Enterococcus faecalis, Peptoniphilus asaccharolyticus, Finegoldia magna	36	Not extracted	Not extracted	Not extracted	Not extracted	No
159	1	AA	Enterobacter cloacae, Acinetobacter baumanii complex, Staphylococcus capitis, Staphylococcus haemolyticus	37	Not extracted	Not extracted	Not extracted	Not extracted	No
129	1	AH	Enterobacter cloacae	40	Not extracted	Not extracted	Not extracted	Not extracted	No
43	1	AA	Enterobacter cloacae, Acinetobacter baumanii complex, Staphylococcus capitis, Corynebacterium tuberculostearicum, Staphylococcus haemolyticus	46	Not extracted	Not extracted	Not extracted	Not extracted	No
29	1	AW	Enterobacter cloacae	50	Not extracted	Not extracted	Not extracted	Not extracted	No
85	1	F	Streptococcus anginosus	50	Not extracted	Not extracted	Not extracted	Not extracted	No
130	1	P	Staphylococcus hominis ssp. hominis, Corynebacterium jeikeium, Propionibacterium acnes, Staphylococcus capitis	53	Not extracted	Not extracted	Not extracted	Not extracted	No
45	1	Y	Parvimonas micra, Prevotella intermedia, Peptostreptococcus anaerobius	54	Not extracted	Not extracted	Not extracted	Not extracted	No
53	1	F	Streptococcus anginosus	60	Not extracted	Not extracted	Not extracted	Not extracted	No
111	1	F	Streptococcus anginosus	60	Not extracted	Not extracted	Not extracted	Not extracted	No
153	1	R	Staphylococcus aureus, Finegoldia magna, Prevotella buccae	80	Not extracted	Not extracted	Not extracted	Not extracted	No
51	1	S	Proteus mirabilis, Citrobacter koseri, Staphylococcus aureus.	NA	Not extracted	Not extracted	Not extracted	Not extracted	No
56	1	S	Proteus mirabilis, Citrobacter koseri, Staphylococcus aureus	NA	Not extracted	Not extracted	Not extracted	Not extracted	No
64	1	S	Proteus mirabilis, Citrobacter koseri, Staphylococcus aureus, Bacteroides coagulans	NA	Not extracted	Not extracted	Not extracted	Not extracted	No
42	2	E	Staphylococcus epidermidis, Streptococcus mitis/oralis	200	1064	1.58908e+08	199	84.2439	Yes
90	2	H	Streptococcus anginosus, Enterococcus faecalis, Bacteroides fragilis, Clostridium ramosum, Clostridium clostridioforme	121	974.8	1.45586e+08	9	99.0852	Yes
140	1	B	Morganella morganii, Streptococcus anginosus, Prevotella bivia, Bifidobacterium Peptoniphilus	1300	462.9	6.91338e+07	21	95.6603	Yes
4	1	B	Morganella morganii, Streptococcus anginosus	1000	442.2	6.60422e+07	16	96.5081	Yes
104	1	C	Acinetobacter baumanii complex, Streptococcus agalactiae, Achromobacter xylosoxidans	1100	375.7	5.61105e+07	135	73.5657	Yes
66	1	A	Staphylococcus aureus, Klebsiella pneumoniae, Klebsiella oxytoca, Finegoldia magna, Peptoniphilus asaccharolyticus	180	90.62	1.3534e+07	33	73.3053	Yes
117	2	G	Streptococcus agalactiae	100	75.6	1.12908e+07	67	53.0154	Yes
136	1	G	Streptococcus agalactiae	100	67.13	1.00258e+07	114	37.0618	Yes
19	1	C	Acinetobacter baumanii complex, Streptococcus agalactiae	1100	65.83	9.83166e+06	27	70.9146	Yes
158	3	H	Enterococcus faecalis, Streptococcus anginosus, Corynebacterium coyleae	235	64.8006	9.67792e+06	21.9978	74.6564	Yes
103	1	C	Acinetobacter baumanii complex, Streptococcus agalactiae	1100	40.9	6.10838e+06	110	27.104	Yes
2	3	A	Staphylococcus aureus, Klebsiella pneumoniae, Klebsiella oxytoca, Peptoniphilus asaccharolyticus, Finegoldia magna	220	24.5404	3.66508e+06	58.5695	29.5276	Yes
59	2	G	Streptococcus agalactiae	100	23.8	3.55451e+06	179	11.7357	Yes
181	2	I	Enterococcus faecalis Staphylococcus carnosus, Staphylococcus lugdunensis, Propionimicrobium, Anaerococcus vaginalis	220	23.5	3.50971e+06	166	12.4011	Yes
121	3	J	Staphylococcus aureus	200	16.3919	2.44812e+06	365.889	4.28792	Yes
28	1	A	Staphylococcus aureus, Klebsiella pneumoniae, Klebsiella oxytoca, Finegoldia magna, Peptostreptococcus anaerobius	300	12.97	1.93706e+06	34	27.6134	Yes
46	1	F	Streptococcus anginosus	100	7.26	1.08428e+06	1	87.8935	Yes
185	Swab	AE	Escherichia coli, Enterococcus faecalis, Corynebacterium striatum	90	6.09	909537	696	0.86741	No
128	2	K	Proteus mirabilis, Klebsiella oxytoca, Pseudomonas aeruginosa	NA	5.71	852784	97	5.55934	Yes
184	Swab	AE	Escherichia coli, Enterococcus faecalis, Corynebacterium striatum	110	4.25	634734	256	1.63305	Yes
178	2	AO	Staphylococcus epidermidis	40	2.94	439087	32	8.41442	Yes
108	1	I	Enterococcus faecalis, Peptoniphilus asaccharolyticus	101	2.89	431619	11	20.8063	Yes
41	2	A	Staphylococcus aureus, Klebsiella pneumoniae, Klebsiella oxytoca, Finegoldia magna, Peptoniphilus asaccharolyticus,	240	2.88	430126	472	0.606469	No
172	2	J	Staphylococcus aureus	200	2.6	388308	130	1.96078	Yes
110	1	D	Staphylococcus aureus	100	2.06	307659	0	100	Yes
167	2	A	Staphylococcus aureus, Klebsiella pneumoniae, Klebsiella oxytoca, Peptoniphilus asaccharolyticus, Finegoldia magna	310	2	298699	269	0.738007	No
133	1	O	Staphylococcus aureus, Enterococcus faecalis, Prevotella bivia	200	1.75	261361	347	0.501792	No
171	1	L	Staphylococcus aureus, Staphylococcus lugdunensis, Anaerococcus vaginalis	250	1.72	256881	9	16.0448	Yes
148	2	J	Staphylococcus aureus	100	1.5	224024	270	0.552486	No
145	2	K	Proteus mirabilis, Klebsiella oxytoca	100	1.4	209089	1354	0.103291	No
106	2	S	Proteus mirabilis Citrobacter koseri Staphylococcus aureus	NA	1.4	209089	246	0.565885	No
149	2	X	Klebsiella pneumoniae	4	1.29	192661	3392	0.0380162	No
48	1	AW	Enterobacter cloacae	100	1.15	171752	150	0.760834	No
40	2	G	Streptococcus agalactiae	100	1.07	159804	616	0.1734	No
76	1	AW	Enterobacter cloacae	400	0.43	64220.2	117	0.366176	No
118	1	S	Proteus mirabilis Citrobacter koseri, Staphylococcus aureus, Bacteroides coagulans	100	0.42	62726.7	159	0.263455	No
39	2	AO	Staphylococcus epidermidis	10	0.35	52272.2	64	0.543901	No
14	1	R	Staphylococcus aureus, Finegoldia magna, Peptoniphilus asaccharolyticus	170	0.28	41817.8	19	1.45228	No
87	1	S	Proteus mirabilis, Citrobacter koseri, Staphylococcus aureus, Bacteroides coagulans	100	0.27	40324.3	5527	0.00488487	No
91	1	L	Staphylococcus aureus, Staphylococcus lugdunensis, Anaerococcus vaginalis	200	0.19	28376.4	133	0.142653	No
54	2	AA	Enterobacter cloacae, Acinetobacter baumanii complex, Staphylococcus haemolyticus, Pseudomonas aeruginosa	310	0.19	28376.4	441	0.0430653	No
33	3	AS	Streptococcus gordonii	15	0.13	19415.4	294	0.0441981	No
7	2	F	Streptococcus anginosus	60	0.12	17921.9	116	0.103341	No
115	2	AI	Staphylococcus aureus	40	0.1	14934.9	533	0.0187582	No
125	2	AD	Staphylococcus epidermidis	100	0.1	14934.9	1978	0.00505536	No
105	1	G	Streptococcus agalactiae	100	0.1	14934.9	90	0.110988	No
50	3	X	Klebsiella pneumoniae	10	0.08	11947.9	131	0.0610314	No
63	1	AW	Enterobacter cloacae	100	0.07	10454.4	129	0.0542341	No
144	2	AL	Staphylococcus aureus	0	0.06	8960.96	111	0.0540249	No
84	1	AH	Enterobacter cloacae	100	0.06	8960.96	93	0.0644745	No
10	1	O	Staphylococcus aureus, Staphylococcus epidermidis, Enterococcus faecalis, Bacteroides fragilis	167	0.06	8960.96	397	0.0151111	No
25	3	X	Klebsiella pneumoniae	1	0.05	7467.46	326	0.0153351	No
57	2	AK	Staphylococcus epidermidis	1	0.04	5973.97	152	0.0263089	No
35	3	X	Klebsiella pneumoniae	25	0.0350579	5235.88	227.116	0.0154338	No
21	2	AR	Staphylococcus epidermidis	0	0.03	4480.48	1648	0.00182036	No
1	2	AH	Enterobacter cloacae	50	0.03	4480.48	43	0.0697188	No
186	1	L	Staphylococcus aureus, Staphylococcus lugdunensis, Finegoldia magna	150	0.03	4480.48	0	100	No
22	2	AM	Staphylococcus epidermidis	0	0.02	2986.99	1838	0.00108813	No
6	3	AI	Staphylococcus aureus	1	0.02	2986.99	1402	0.00142651	No
26	2	AF	Propionibacterium acnes	1	0.02	2986.99	78	0.0256345	No
32	2	AR	Staphylococcus epidermidis	1	0.02	2986.99	261	0.00766225	No
8	2	Y	Corynebacterium jeikeium	1	0.02	2986.99	20	0.0999001	No
3	2	AM	Staphylococcus epidermidis	6	0.02	2986.99	87	0.0229832	No
135	2	U	Enterobacter aerogenes, Staphylococcus epidermidis	9	0.02	2986.99	1291	0.00154916	No
157	2	AS	Streptococcus gordonii	10	0.02	2986.99	1370	0.00145983	No
161	2	I	Enterococcus faecalis, Peptoniphilus asaccharolyticus, Finegoldia magna, Staphylococcus carnosus ssp. carnosus	22	0.02	2986.99	31	0.0644745	No
95	3	AG	Staphylococcus lugdunensis, Finegoldia magna, Enterococcus	30	0.02	2986.99	196	0.010203	No
147	3	Q	Staphylococcus aureus	0	0.01	1493.49	10	0.0999001	No
137	2	AG	Staphylococcus aureus	0	0.01	1493.49	68	0.0147037	No
44	2	E	Staphylococcus epidermidis	0	0.01	1493.49	182	0.0054942	No
97	2	Q	Streptococcus constellatus, Staphylococcus aureus	0	0.01	1493.49	76	0.0131562	No
132	3	AF	Propionibacterium acnes	1	0.01	1493.49	144	0.00694396	No
162	2	AN	Propionibacterium acnes	1	0.01	1493.49	24	0.0416493	No
152	2	Z	Corynebacterium tuberculostearicum	1	0.01	1493.49	48	0.020829	No
31	3	E	Streptococcus mitis/oralis, Staphylococcus epidermidis	2	0.01	1493.49	10	0.0999001	No
120	2	AN	Propionibacterium acnes	2	0.01	1493.49	445	0.00224714	No
126	2	Q	Actinomyces turicensis, Peptoniphilus asaccharolyticus, Staphylococcus aureus	2	0.01	1493.49	19	0.0526039	No
9	2	AA	Pseudomonas aeruginosa, Acinetobacter baumanii complex	5	0.01	1493.49	62	0.0161264	No
17	2	O	Staphylococcus aureus,Finegoldia magna	7	0.01	1493.49	30	0.0333222	No
15	2	E	Yeast	18	0.01	1493.49	11	0.0908265	No
23	2	AC	Enterobacter cloacae, Enterococcus faecalis	30	0.01	1493.49	36	0.0277701	No
5	2	Y	Parvimonas micra, Prevotella intermedia, Peptostreptococcus anaerobius	60	0.01	1493.49	200	0.00499975	No
12	2	AA	Enterobacter cloacae, Acinetobacter baumanii complex, Staphylococcus haemolyticus, Staphylococcus capitis, Pseudomonas aeruginosa	88	0.01	1493.49	20	0.049975	No
146	3	AJ	Escherichia coli	1000	0.00771959	1152.92	616.48	0.00125219	No
151	3	AJ	Escherichia coli	1000	0.00715706	1068.9	205.462	0.00348327	No
92	3	AD	Staphylococcus epidermidis	20	0.001	149.349	821	0.000121803	No
143	3	AD	Staphylococcus epidermidis	0	0	0	759	0	No
168	2	AN	Propionibacterium acnes	0	0	0	665	0	No
89	2	AS	Streptococcus gordonii	0	0	0	135	0	No
150	2	T	Propionibacterium acnes	0	0	0	0	-	No
82	3	Q	Staphylococcus aureus	1	0	0	0	-	No
38	2	E	Acinetobacter baumanii complex, Staphylococcus epidermidis	1	0	0	119	0	No
74	2	AK	Staphylococcus epidermidis	2	0	0	838	0	No
70	2	E	Acinetobacter baumanii complex, Staphylococcus epidermidis	3	0	0	46	0	No
112	2	V	Staphylococcus epidermidis, Enterococcus faecalis	11	0	0	4	0	No
71	2	AI	Staphylococcus aureus	50	0	0	19	0	No
123	2	AI	Staphylococcus aureus	50	0	0	49	0	No
119	2	AJ	Escherichia coli	100	0	0	339	0	No
13	2	AM	Staphylococcus epidermidis	100	0	0	54	0	No
127	2	AN	Propionibacterium acnes	100	0	0	429	0	No
99	1	AJ	Escherichia coli	100	0	0	0	-	No
124	2	R	Staphylococcus aureus, Escherichia coli, Finegoldia magna, Prevotella buccae	180	0	0	0	-	No
156	2	K	Klebsiella oxytoca, Pseudomonas aeruginosa, Proteus mirabilis	220	0	0	7498	0	No
182	2	AJ	Escherichia coli	1000	0	0	0	-	No
