# Supplementary material for: Clinical metagenomics of bone and joint infections: a proof of concept study
Source: Sci Rep. 2017 Aug 10;7:7718. doi: 10.1038/s41598-017-07546-5 (PMC5552814; doi:10.1038/s41598-017-07546-5)
Supplement: Supplementary file 2 — Supplementary Table 2 [file 41598_2017_7546_MOESM2_ESM.xls]

## Sheet: Supp. Table 2
	Sample number	Patient	Type	Bacterial DNA (pg/µl)	Human DNA (pg/µl)	Proportion of bacterial DNA (%)	Number of paired reads	Rate of reads classification by Kraken (%)	Number of classified reads	Proportion of bacterial reads considered as contaminants (%)	Full reads						Downsize to 2M reads
											Total length of contigs (bp)	Number of contigs	Number of contigs > 1000bp	N50	L50		Total length of contigs (bp)	Number of contigs	Number of contigs > 1000bp	N50	L50
	2	A	Polymicrobial	24.5404	58.5695	29.5276	24911866	33.07	4119727	0.31	4468968	10104	53	105862	8		2749594	1834	675	4408	165
	4	B	Polymicrobial	442.2	16	96.5081	17177314	70.95	6093487	0.00977	14055505	4142	1505	25360	131		11577750	6195	2798	3797	568
	19	C	Polymicrobial	65.83	27	70.9146	18056624	59.79	5397607	0.87	16080863	15830	2849	3203	569		7348269	6858	1193	3937	245
	28	A	Polymicrobial	12.97	34	27.6134	19585090	19.65	1924449	0.95	6478781	10658	474	51805	20		3530307	2919	628	5373	141
	42	E	Polymicrobial	1064	199	84.2439	26179854	67.77	8870805	0.5122	12439548	18513	1578	1219	1032		5237577	7774	902	1576	502
	46	F	Monomicrobial	7.26	1	87.8935	18050214	17.3	1560918	0.04	15832940	17531	2402	2672	669		8378838	8413	1547	2966	382
	59	G	Monomicrobial	23.8	179	11.7357	23040542	27.73	3195070	0.04	3589244	6198	48	91297	8		2149738	898	327	7931	62
	66	A	Polymicrobial	90.62	33	73.3053	25143768	35.94	4518268	0.08	4344174	9956	52	121971	6		2801991	1270	480	7277	102
	90	H	Polymicrobial	974.8	9	99.0852	16662568	13.03	1085533	0.03	12364106	11743	2856	2366	700		6526751	6168	1181	3424	300
	103	C	Polymicrobial	40.9	110	27.104	22513010	14.28	1606978	0.4	12179494	17189	1030	9262	163		5607544	5126	1545	2494	535
	104	C	Polymicrobial	375.7	135	73.5657	23530438	49.71	5848554	0.34	12143005	10830	1443	11138	152		6367294	4982	1306	4037	361
	108	I	Polymicrobial	2.89	11	20.8063	17488730	2.3	200748	0.95	2894753	9789	136	812	218		728267	1784	62	2123	26
	110	D	Monomicrobial	2.06	0	100	13204668	85.67	5656369	1.8	2890611	5812	321	88285	10		4002557	2976	81	130227	5
	117	G	Monomicrobial	75.6	67	53.0154	29099374	31.21	2328019	0.09	3716549	6374	38	119311	5		2140711	748	270	11886	46
	121	J	Monomicrobial	16.3919	365.889	4.28792	24172218	4.64	561368	0.38	4439402	8246	412	8742	93		1822354	2567	499	1195	366
	128	K	Polymicrobial	5.71	97	5.55934	20901756	21.43	2239241	0.24	10770616	14515	868	14243	118		5661893	3093	825	8727	159
	136	G	Monomicrobial	67.13	114	37.0618	22356918	18.89	2111899	0.18	4015819	7677	59	67875	9		2200002	1372	427	6062	97
	140	B	Polymicrobial	462.9	21	95.6603	16078604	75.12	6038968	0.01	15614202	5766	1455	36586	98		12700170	4402	1943	9404	336
	158	H	Polymicrobial	64.8006	21.9978	74.6564	14668652	11.94	875954	0.12	16487584	14917	4470	2193	1527		7281087	10460	1654	1167	1275
	171	L	Polymicrobial	1.72	9	16.0448	8256850	30.96	1278106	0.56	3716145	3087	60	173526	7		3248246	1221	64	159936	6
	172	J	Monomicrobial	2.6	130	1.96078	23682456	1.77	209584	5.4	5224813	11560	734	2256	320		1328954	2496	210	881	289
	178	M	Monomicrobial	2.94	32	8.41442	17526690	12.24	1072475	0.21	4280869	7487	120	40894	21		2543448	1934	605	4456	149
	181	I	Polymicrobial	23.5	166	12.4011	22131602	2.8	310303	0.13	5591933	9450	579	12461	76		2548445	3112	737	1561	393
	184	N	Polymicrobial	4.25	256	1.63305	17792244	2.17	192618	2	5824149	13296	608	1765	347		1841346	3544	327	1043	306
