# Supplementary material for: Clinical metagenomics of bone and joint infections: a proof of concept study
Source: Sci Rep. 2017 Aug 10;7:7718. doi: 10.1038/s41598-017-07546-5 (PMC5552814; doi:10.1038/s41598-017-07546-5)
Supplement: Supplementary file 3 — Supplementary Table 3 [file 41598_2017_7546_MOESM3_ESM.xls]

## Sheet: Methods
	Supplementary Tables: Antibiotic susceptibility inference from metagenomic data and antibiotic susceptibilty of the bacteria found in culture.
	The species showed in the tables are the species that have been identified with MetaPhlAn2, and those recovered in culture.
	Species were classified as: - "anaerobe" when the species were anaerobic bacteria for which little information are available on the antibiotic susceptibility pattern. - "other" when the species were not anaerobic bacteria, but other bacteria for which little information is available on the antibiotic susceptibiliity pattern. - "pathogen" when the species were bacteria usually found in infections.…
	For the following bacteria found in culture, no data in antibiotic susceptibility were available: Sample 90: Bacteroides fragilis Sample 90: Clostridium clostridioforme Sample 90: Clostridium ramosum Sample 158: Corynebacterium coylae Sample 140: Bifidobacterium Sample 140: Peptoniphilus Sample 140: Prevotella bivia Sample 171: Anaerococcus vaginalis
	As for the antibiotic resistance determinants, we assigned the usual pattern of resistance conferred by ARDs from the same family. We assigned a susceptibility ("S") to other antibiotic classes against which the ARD did not confer resistance. The bacteria recovered in culture were not separately tested for susceptibility to sulphonamides or trimethoprim, but for that to cotrimoxazole. Thereby, we…
	For each of the following sheets, a table is provided that summarizes the number of occurrences of resistance ("R") found for an antibiotic class.
	In some cases, the antibiotic susceptibility pattern of the pathogen was inferred from metagenomic data: - the presence of mutations in the quinolone resistance determining region (QRDR) of the topoisomerases-encoding genes gyrA and parC for fluoroquinolone susceptibility. - the presence of mutations in rpoB for rifampin susceptibility. - the presence of ISAba1 upstream the chromosomal genes enco…

## Sheet: Summary
	Summary of antibiotic susceptibility inference from metagenomic sequencing
	C (Correct): concordance between metagenomic sequencing and conventional antibiotic susceptibility testing. ME major error): metagenomic sequencing predicted resistance while conventional antibiotic susceptibility testing yielded susceptibility. VME (very major error): metagenomic sequencing predicted susceptibility while conventional antibiotic susceptibility testing yielded resistance. NT (not …
	Type	Sample	Penicillins	Methicillin	Glycopeptides	1GC/2GC	3GC	4GC	Carbapenems	Gentamicin	Tobramycin	Amikacin	Fluoroquinolones	MLS	Rifampin	Tetracyclines	Cotrimoxazole	Anti-anaerobe needed
	Monomicrobial	46	ME	C	ME	ME	C	C	C	C	C	C	C	C	C	ME	ME	ME
		59	C	C	C	C	C	C	C	NT	NT	NT	C	C	C	NT	C	C
		110	C	C	C	C	C	C	C	C	C	C	C	C	C	C	C	C
		117	C	C	C	C	C	C	C	NT	NT	NT	C	C	NT	NT	C	C
		121	C	C	C	C	C	C	C	C	C	C	C	C	C	C	C	C
		136	C	C	C	C	C	C	C	C	C	C	C	C	C	NT	C	C
		172	C	C	C	C	C	C	C	C	C	C	C	C	C	C	C	C
		178	C	C	C	C	C	C	C	C	C	C	C	C	C	C	VME	C
	Polymicrobial	2	C	C	C	C	ME	C	C	ME	ME	ME	C	C	C	ME	C	C
		4	C	C	C	C	ME	C	C	ME	ME	ME	C	C	C	ME	C	ME
		19	C	C	C	C	C	C	C	C	C	C	C	C	C	C	C	ME
		28	VME	VME	VME	C	C	C	C	C	C	ME	C	VME	VME	ME	C	C
		42	C	C	C	C	C	C	C	ME	ME	ME	C	C	C	VME	VME	C
		66	C	VME	VME	C	C	C	C	C	C	C	C	VME	VME	C	C	C
		90	C	VME	C	VME	VME	VME	C	C	NT	NT	C	C	C	C	C	C
		103	C	C	C	C	C	C	C	C	C	C	C	C	C	C	C	ME
		104	ME	C	C	C	C	C	C	C	C	C	C	C	NT	C	VME	ME
		108	C	C	ME	C	VME	VME	C	C	C	C	C	ME	ME	ME	VME	C
		128	C	NT	C	C	C	C	VME	C	C	ME	C	C	C	NT	C	C
		140	ME	C	C	C	C	C	C	ME	ME	ME	C	C	C	ME	C	C
		158	ME	C	C	C	C	C	C	C	C	ME	C	C	C	C	C	ME
		171	C	C	C	C	C	C	C	C	C	C	C	C	C	C	C	C
		181	C	C	C	C	C	C	C	C	C	ME	C	C	C	ME	C	C
		184	VME	C	C	C	C	C	C	VME	C	C	C	C	C	C	VME	ME

## Sheet: CTRL#1
Sample	Species/ARD	Abundance (%, species level)	Consideration	Ratio/P. acnes
Negative control #1	Propionibacterium acnes	78.4109	Contaminant	1
Negative control #1	Thermus scotoductus	6.23574	Contaminant	0.0795265
Negative control #1	Escherichia unclassified	5.49738	Contaminant	0.0701099
Negative control #1	Geobacillus unclassified	4.14987	Contaminant	0.0529247
Negative control #1	Acidovorax ebreus	3.47139	Contaminant	0.0442718
Negative control #1	Comamonas unclassified	1.47081	Contaminant	0.0187577
Negative control #1	Alicycliphilus unclassified	0.76393	Contaminant	0.00974265

## Sheet: CTRL#2
Sample	Species/ARD	Abundance (%, species level)	Consideration	Ratio/P. acnes
Negative control #2	Propionibacterium acnes	31.9542	Contaminant	1
Negative control #2	Micrococcus luteus	13.0816	Contaminant	0.409387
Negative control #2	Acidovorax ebreus	0.57388	Contaminant	0.0179594
Negative control #2	Delftia unclassified	0.4849	Contaminant	0.0151748
Negative control #2	Paracoccus unclassified	0.46005	Contaminant	0.0143972

## Sheet: #2
Sample	Patient	Species/ARD	Consideration	Abundance (%, species level)	Penicillins	Methicillin	Glycopeptides	1GC/2GC	3GC	4GC	CP	Gentamicin	Tobramycin	Amikacin	FQ	MLS	Rifampin	Tetracyclines	SXT
2	A	Staphylococcus aureus	Pathogen	99.6	S	S	S	S	S	S	S	S	S	S	S	S	S	S	S
2	A	Propionibacterium acnes	Contaminant	0.30879
2	A	Peptoniphilus harei	Anaerobe	0.0028
2	A	norA	ARD	NA	S	S	S	S	S	S	S	S	S	S	S	S	S	S	S
2	A	blaZ	ARD	NA	R	S	S	S	S	S	S	S	S	S	S	S	S	S	S
2	A	Staphylococcus aureus	Culture	29.4	R	S	S	S	S	S	S	S	S	S	S	S	S	S	S
2	A	Klebsiella pneumoniae	Culture	5.9	R	R	R	S	S	S	S	S	S	S	S	S	R	S	S
2	A	Klebsiella oxytoca	Culture	5.9	R	R	R	S	S	S	S	S	S	S	S	S	R	S	S
2	A	Peptoniphilus asaccharolyticus	Culture	29.4	S	NT	S	S	NT	NT	S	NT	NT	NT	NT	S	S	NT	NT
2	A	Finegoldia magna	Culture	29.4	S	NT	S	S	NT	NT	S	NT	NT	NT	NT	R	S	NT	NT
					Penicillins	Methicillin	Glycopeptides	1GC/2GC	3GC	4GC	CP	Gentamicin	Tobramycin	Amikacin	FQ	MLS	Rifampin	Tetracyclines	SXT
			Summary metagenomic sequencing		1	0	0	0	0	0	0	0	0	0	0	0	0	0	0
			Summary conventional methods		2	2	2	0	0	0	0	0	0	0	0	1	2	0	0

## Sheet: #4
Sample	Patient	Species/ARD	Consideration	Abundance (%, species level)	Penicillins	Methicillin	Glycopeptides	1GC/2GC	3GC	4GC	CP	Gentamicin	Tobramycin	Amikacin	FQ	MLS	Rifampin	Tetracyclines	SXT
4	B	Actinomyces viscosus	Anaerobe	0.00192
4	B	Finegoldia magna	Anaerobe	0.00671
4	B	Subdoligranulum unclassified	Anaerobe	0.00805
4	B	Fusobacterium varium	Anaerobe	0.0134
4	B	Anaerococcus vaginalis	Anaerobe	0.01491
4	B	Actinomyces massiliensis	Anaerobe	0.02096
4	B	Selenomonas artemidis	Anaerobe	0.03281
4	B	Anaeroglobus geminatus	Anaerobe	0.07751
4	B	Prevotella buccalis	Anaerobe	0.14867
4	B	Parvimonas micra	Anaerobe	0.23465
4	B	Parvimonas unclassified	Anaerobe	0.9027
4	B	Atopobium rimae	Anaerobe	3.03962
4	B	Prevotella bivia	Anaerobe	4.1252
4	B	Bacteroides fragilis	Anaerobe	14.2403
4	B	aadA1/ant(3'')	ARD	NA	S	S	S	S	S	S	S	S	S	S	S	S	S	S	S
4	B	aph(3')-Ia	ARD	NA	S	S	S	S	S	S	S	S	S	S	S	S	S	S	S
4	B	blaDHA-1	ARD	NA	R	S	S	R	R	S	S	S	S	S	S	S	S	S	S
4	B	catA1	ARD	NA	S	S	S	S	S	S	S	S	S	S	S	S	S	S	S
4	B	catA2	ARD	NA	S	S	S	S	S	S	S	S	S	S	S	S	S	S	S
4	B	cepA	ARD	NA	R	S	S	R	S	S	S	S	S	S	S	S	S	S	S
4	B	cfxA3	ARD	NA	R	S	S	R	S	S	S	S	S	S	S	S	S	S	S
4	B	dfr	ARD	NA	S	S	S	S	S	S	S	S	S	S	S	S	S	S	R
4	B	dfr	ARD	NA	S	S	S	S	S	S	S	S	S	S	S	S	S	S	R
4	B	dfrA1	ARD	NA	S	S	S	S	S	S	S	S	S	S	S	S	S	S	R
4	B	erm(A)	ARD	NA	S	S	S	S	S	S	S	S	S	S	S	R	S	S	S
4	B	erm(B)	ARD	NA	S	S	S	S	S	S	S	S	S	S	S	R	S	S	S
4	B	strA/aph(3'')	ARD	NA	S	S	S	S	S	S	S	S	S	S	S	S	S	S	S
4	B	sul2	ARD	NA	S	S	S	S	S	S	S	S	S	S	S	S	S	S	R
4	B	tet(B)	ARD	NA	S	S	S	S	S	S	S	S	S	S	S	S	S	R	S
4	B	tet(D)	ARD	NA	S	S	S	S	S	S	S	S	S	S	S	S	S	R	S
4	B	tet(M)	ARD	NA	S	S	S	S	S	S	S	S	S	S	S	S	S	R	S
4	B	tet(Q)	ARD	NA	S	S	S	S	S	S	S	S	S	S	S	S	S	R	S
4	B	van	ARD	NA	S	S	R	S	S	S	S	S	S	S	S	S	S	S	S
4	B	Proteus mirabilis	Pathogen	0.014	S	R	R	S	S	S	S	S	S	S	S	R	S	R	S
4	B	Morganella morganii	Pathogen	5.6	S	R	R	R	S	S	S	S	S	S	R	R	R	S	S
4	B	Propionibacterium propionicum	Pathogen	71.5054	S	S	S	S	S	S	S	R	R	R	S	S	S	S	S
4	B	Comamonas unclassified	Contaminant	0.00977
4	B	Proteus unclassified	Putative misclassification	0.0068
4	B	Streptococcus anginosus	Culture	0.01	S	S	S	S	S	S	S	S	S	S	S	S	S	S	S
4	B	Morganella morganii	Culture	99.9	R	R	R	R	S	S	S	S	S	S	R	R	R	NT	R
					Penicillins	Methicillin	Glycopeptides	1GC/2GC	3GC	4GC	CP	Gentamicin	Tobramycin	Amikacin	FQ	MLS	Rifampin	Tetracyclines	SXT
			Summary metagenomic sequencing		3	2	3	4	1	0	0	1	1	1	1	4	1	5	4
			Summary conventional methods		1	1	1	1	0	0	0	0	0	0	1	1	1	0	1

## Sheet: #19
Sample	Patient	Species/ARD	Consideration	Abundance (%, species level)	Penicillins	Methicillin	Glycopeptides	1GC/2GC	3GC	4GC	CP	Gentamicin	Tobramycin	Amikacin	FQ	MLS	Rifampin	Tetracyclines	SXT
19	C	Finegoldia magna	Anaerobe	1.68272
19	C	tet(M)	ARD	NA	S	S	S	S	S	S	S	S	S	S	S	S	S	R	S
19	C	erm(B)	ARD	NA	S	S	S	S	S	S	S	S	S	S	S	R	S	S	S
19	C	blaOXA-332	ARD	NA	S	S	S	S	S	S	S	S	S	S	S	S	S	S	S
19	C	blaADC-25	ARD	NA	S	R	S	R	R	S	S	S	S	S	S	S	S	S	S
19	C	Propionibacterium acnes	Contaminant	0.18217
19	C	Acinetobacter baumanii complex	Culture	90.8348	S	R	R	R	R	S	S	S	S	S	S	R	S	NT	S
19	C	Streptococcus agalactiae	Culture	9.16515	S	NT	S	S	S	S	S	NT	NT	NT	S	R	NT	R	S
19	C	Streptococcus agalactiae	Pathogen	73.1	S	S	S	S	S	S	S	S	S	S	S	S	S	S	S
19	C	Staphylococcus simulans	Pathogen	0.02511	S	S	S	S	S	S	S	S	S	S	S	S	S	S	S
19	C	Staphylococcus lugdunensis	Pathogen	0.04528	S	S	S	S	S	S	S	S	S	S	S	S	S	S	S
19	C	Corynebacterium resistens	Pathogen	0.85865	S	S	S	S	S	S	S	S	S	S	S	S	S	S	S
19	C	Acinetobacter baumanii complex	Pathogen	22.1	S	R	R	R	S	S	S	S	S	S	S	R	S	S	S
19	C	Helcococcus kunzii	Putative contaminant	0.6845
19	C	Bordetella unclassified	Putative misclassification	0.02697
19	C	Advenella kashmirensis	Putative misclassification	0.26728
19	C	Acinetobacter pittii calcoaceticus nosocomialis	Putative misclassification	0.89755
19	C	Achromobacter unclassified	Putative misclassification	0.06148
19	C	Achromobacter piechaudii	Putative misclassification	0.05762
					Penicillins	Methicillin	Glycopeptides	1GC/2GC	3GC	4GC	CP	Gentamicin	Tobramycin	Amikacin	FQ	MLS	Rifampin	Tetracyclines	SXT
			Summary metagenomic sequencing		0	2	1	2	1	0	0	0	0	0	0	2	0	1	0
			Summary conventional methods		0	1	1	1	1	0	0	0	0	0	0	2	0	1	0

## Sheet: #28
Sample	Patient	Species/ARD	Consideration	Abundance (%, species level)	Penicillins	Methicillin	Glycopeptides	1GC/2GC	3GC	4GC	CP	Gentamicin	Tobramycin	Amikacin	FQ	MLS	Rifampin	Tetracyclines	SXT
28	A	Peptoniphilus harei	Anaerobe	3.69421
28	A	Finegoldia magna	Anaerobe	4.3
28	A	tet(O)	ARD	NA	S	S	S	S	S	S	S	S	S	S	S	S	S	R	S
28	A	norA	ARD	NA	S	S	S	S	S	S	S	S	S	S	S	S	S	S	S
28	A	aph(3')-III	ARD	NA	S	S	S	S	S	S	S	S	S	R	S	S	S	S	S
28	A	ant(6)-Ia	ARD	NA	S	S	S	S	S	S	S	S	S	S	S	S	S	S	S
28	A	Staphylococcus aureus	Pathogen	90.3	S	S	S	S	S	S	S	S	S	S	S	S	S	S	S
28	A	Escherichia unclassified	Contaminant	0.03399
28	A	Propionibacterium acnes	Contaminant	0.88207
28	A	Corynebacterium kroppenstedtii	Putative contaminant	0.00884
28	A	Acinetobacter lwoffii	Putative contaminant	0.02611
28	A	Staphylococcus aureus	Culture	33.3	R	S	S	S	S	S	S	S	S	S	S	S	S	S	S
28	A	Klebsiella pneumoniae	Culture	16.7	R	R	R	S	S	S	S	S	S	S	S	R	R	S	S
28	A	Klebsiella oxytoca	Culture	16.7	R	R	R	S	S	S	S	S	S	S	S	R	R	S	S
28	A	Peptoniphilus asaccharolyticus	Culture	16.7	S	NT	S	S	NT	NT	S	NT	NT	NT	NT	S	S	NT	NT
28	A	Finegoldia magna	Culture	16.7	S	NT	S	S	NT	NT	S	NT	NT	NT	NT	R	S	NT	NT
					Penicillins	Methicillin	Glycopeptides	1GC/2GC	3GC	4GC	CP	Gentamicin	Tobramycin	Amikacin	FQ	MLS	Rifampin	Tetracyclines	SXT
			Summary metagenomic sequencing		0	0	0	0	0	0	0	0	0	1	0	0	0	1	0
			Summary conventional methods		3	2	2	0	0	0	0	0	0	0	0	3	2	0	0

## Sheet: #42
Sample	Patient	Species/ARD	Consideration	Abundance (%, species level)	Penicillins	Methicillin	Glycopeptides	1GC/2GC	3GC	4GC	CP	Gentamicin	Tobramycin	Amikacin	FQ	MLS	Rifampin	Tetracyclines	SXT
42	E	mecA	ARD	NA	R	R	S	R	R	R	R	S	S	S	S	S	S	S	S
42	E	fosB	ARD	NA	S	S	S	S	S	S	S	S	S	S	S	S	S	S	S
42	E	erm(C)	ARD	NA	S	S	S	S	S	S	S	S	S	S	S	R	S	S	S
42	E	blaZ	ARD	NA	R	S	S	S	S	S	S	S	S	S	S	S	S	S	S
42	E	blaTEM	ARD	NA	R	S	S	R	S	S	S	S	S	S	S	S	S	S	S
42	E	aph(3')-Ia	ARD	NA	S	S	S	S	S	S	S	S	S	S	S	S	S	S	S
42	E	aac(6')-aph(2'')	ARD	NA	S	S	S	S	S	S	S	R	R	R	S	S	S	S	S
42	E	Staphylococcus epidermidis	Pathogen	99.1	S	S	S	S	S	S	S	S	S	S	R	S	S	S	S
42	E	Streptococcus mitis/oralis	Pathogen	0.002	S	S	S	S	S	S	S	S	S	S	S	S	S	S	S
42	E	Propionibacterium acnes	Contaminant	0.38073
42	E	Corynebacterium kroppenstedtii	Putative contaminant	0.02542
42	E	Halomonas unclassified	Putative contaminant	0.02522
42	E	Deinococcus unclassified	Putative contaminant	0.02481
42	E	Rhodospirillum unclassified	Putative contaminant	0.01923
42	E	Variovorax unclassified	Putative contaminant	0.01592
42	E	Escherichia unclassified	Contaminant	0.01434
42	E	Paracoccus unclassified	Contaminant	0.00411
42	E	Micrococcus luteus	Contaminant	0.00242
42	E	Streptococcus mitis/oralis	Culture	50	S	S	S	S	S	S	S	NT	NT	NT	S	R	NT	S	NT
42	E	Staphylococcus epidermidis	Culture	50	R	R	S	R	R	R	R	S	S	S	R	R	S	R	R
					Penicillins	Methicillin	Glycopeptides	1GC/2GC	3GC	4GC	CP	Gentamicin	Tobramycin	Amikacin	FQ	MLS	Rifampin	Tetracyclines	SXT
			Summary metagenomic sequencing		3	1	0	2	1	1	1	1	1	1	1	1	0	0	0
			Summary conventional methods		1	1	0	1	1	1	1	0	0	0	1	2	0	1	1

## Sheet: #46
Sample	Patient	Species/ARD	Consideration	Abundance (%, species level)	Penicillins	Methicillin	Glycopeptides	1GC/2GC	3GC	4GC	CP	Gentamicin	Tobramycin	Amikacin	FQ	MLS	Rifampin	Tetracyclines	SXT
46	F	Johnsonella ignava	Anaerobe	0.00113
46	F	Prevotella micans	Anaerobe	0.00301
46	F	Prevotella dentalis	Anaerobe	0.00933
46	F	Mitsuokella unclassified	Anaerobe	0.01016
46	F	Desulfovibrio desulfuricans	Anaerobe	0.01337
46	F	Bilophila unclassified	Anaerobe	0.01767
46	F	Prevotella nigrescens	Anaerobe	0.02193
46	F	Alloprevotella rava	Anaerobe	0.02256
46	F	Selenomonas sputigena	Anaerobe	0.02261
46	F	Pyramidobacter piscolens	Anaerobe	0.0368
46	F	Fusobacterium nucleatum	Anaerobe	0.04614
46	F	Porphyromonas asaccharolytica	Anaerobe	0.04707
46	F	Peptoniphilus lacrimalis	Anaerobe	0.06099
46	F	Porphyromonas uenonis	Anaerobe	0.12774
46	F	Tannerella forsythia	Anaerobe	0.13426
46	F	Prevotella denticola	Anaerobe	0.15127
46	F	Dialister invisus	Anaerobe	0.1565
46	F	Bacteroidetes_bacterium_oral_taxon 272	Anaerobe	0.17212
46	F	Prevotella baroniae	Anaerobe	0.23294
46	F	Parvimonas micra	Anaerobe	0.33265
46	F	Eubacterium infirmum	Anaerobe	0.46556
46	F	Prevotella oris	Anaerobe	0.80319
46	F	Alloprevotella tannerae	Anaerobe	1.9961
46	F	Pseudoramibacter alactolyticus	Anaerobe	5.56324
46	F	Fretibacterium fastidiosum	Anaerobe	6.32589
46	F	Parvimonas unclassified	Anaerobe	6.65033
46	F	Peptostreptococcus stomatis	Anaerobe	6.88994
46	F	Atopobium_sp_oral_taxon 199	Anaerobe	13.0087
46	F	Olsenella uli	Anaerobe	13.7928
46	F	Mogibacterium_sp CM50	Anaerobe	34.4686
46	F	van	ARD	NA	S	S	R	S	S	S	S	S	S	S	S	S	S	S	S
46	F	tet(M)	ARD	NA	S	S	S	S	S	S	S	S	S	S	S	S	S	R	S
46	F	tet(M)	ARD	NA	S	S	S	S	S	S	S	S	S	S	S	S	S	R	S
46	F	lsa(C)	ARD	NA	S	S	S	S	S	S	S	S	S	S	S	R	S	S	S
46	F	dfr	ARD	NA	S	S	S	S	S	S	S	S	S	S	S	S	S	S	R
46	F	dfr	ARD	NA	S	S	S	S	S	S	S	S	S	S	S	S	S	S	R
46	F	dfr	ARD	NA	S	S	S	S	S	S	S	S	S	S	S	S	S	S	R
46	F	cfxA3	ARD	NA	R	S	S	R	S	S	S	S	S	S	S	S	S	S	S
46	F	Campylobacter showae	Other	0.00345
46	F	Treponema medium	Other	0.00467
46	F	Treponema denticola	Other	0.07777
46	F	Treponema vincentii	Other	0.08028
46	F	Treponema socranskii	Other	0.17339
46	F	Treponema maltophilum	Other	0.41812
46	F	Slackia exigua	Other	2.2058
46	F	Slackia unclassified	Other	3.17493
46	F	Streptococcus anginosus	Pathogen	2.2	S	S	S	S	S	S	S	S	S	S	S	S	S	S	S
46	F	Propionibacterium acnes	Contaminant	0.03717
46	F	Streptococcus anginosus	Culture	100	S	NT	S	S	S	S	NT	NT	NT	NT	S	R	S	S	S
					Penicillins	Methicillin	Glycopeptides	1GC/2GC	3GC	4GC	CP	Gentamicin	Tobramycin	Amikacin	FQ	MLS	Rifampin	Tetracyclines	SXT
			Summary metagenomic sequencing		1	0	1	1	0	0	0	0	0	0	0	1	0	2	3
			Summary conventional methods		0	0	0	0	0	0	0	0	0	0	0	1	0	0	0

[truncated: 18 more sheets: #59, #66, #90, #103, #104, #108, #110, #117, #121, #128, #136, #140, #158, #171, #172, #178, #181, #184]
