# Supplementary material for: Clinical metagenomics of bone and joint infections: a proof of concept study
Source: Sci Rep. 2017 Aug 10;7:7718. doi: 10.1038/s41598-017-07546-5 (PMC5552814; doi:10.1038/s41598-017-07546-5)
Supplement: Supplementary file 4 — Supplementary Table 4 [file 41598_2017_7546_MOESM4_ESM.xls]

## Sheet: Supp. Table 4
Patient	Samples	Pathogens found in culture	Date of surgery	Initiation of treatment	Antbiotics (posology per day when available)	End of treatment	Species only found in metagenomic sequencing not targeted by antibiotics	Outcome (last available date of the follow-up)	Duration of follow-up since surgery (weeks)
A	2, 66, 28	Staphylococcus aureus, Klebsiella pneumoniae, Klebsiella oxytoca, Finegoldia magna, Peptostreptococcus anaerobius, Peptoniphilus asaccharolyticus	2015-09-28	2015-09-28	Cefoxitin (6g), Ofloxacin (3 tablets)	NA	None	No relapse (NA)	NA
				NA	Imipenem, Ofloxacin	NA	None
				2015-12-16	Ofloxacin (3 tablets)	2016-01-28	None
B	4, 140	Morganella morganii, Streptococcus anginosus, Prevotella bivia, Bifidobacterium, Peptoniphilus	2015-10-28	2015-11-12	Ceftriaxone (2g), Teicoplanin (800mg), Clindamycin (1.8g)	2015-11-19	None	No relapse (29/09/2016)	47.2857
				2015-11-19	Ceftriaxone (4g), Teicoplanin (500mg), Clindamycin (2.4g)	2015-11-26	None
				2015-11-26	Ceftriaxone (4g), Linezolid (1.2g)	2015-11-28	None
				2015-11-28	Imipenem (3g), Vancomycin (2g), Amikacin (1g)	2015-11-30	None
				2015-11-30	Imipenem (3g), Vancomycin (2g)	2015-12-08	None
				2015-12-08	Metronidazole (500mg), Linezolid (1.2g), Cefotaxime (9g)	2015-12-22	None
				2015-12-22	Linezolide (1.2g), Cefotaxime (9g)	NA	None
				NA	Sulfametoxazole-Trimethoprim, Clindamycin	NA	None
				NA	Ceftriaxone (4g)	2016-01-14	16 anaerobic species (details in Supplementary Table 2)
				2016-01-14	Doxycycline (200mg), Ceftriaxone (4g)	2016-03-09	None
C	19, 103, 104	Acinetobacter baumanii complex, Streptococcus agalactiae, Achromobacter xylosoxidans	2015-11-25	2015-11-25	Vancomycin (1g), Piperacillin-Tazobactam (12g)	NA	None	No relapse (07/04/2016)	18.8571
				NA	Levofloxacin (750), Sulfametoxazole-Trimethoprim (3 tablets)	2016-01-05	Finegoldia magna, Mitsuokella sp., Staphylococcus lugdunensis* Staphylococcus simulans*, Corynebacterium resistens*
D	110	Staphylococcus aureus	2015-09-11	2015-09-11	Cefazoline (6g), Clindamycin (1.2g)	2015-09-14	None	No relapse (04/01/2016)	16.1429
				2015-09-14	Cloxacillin (12g), Clindamycin (1.2g)	NA	None
				NA	Rifampicin (1.2g), Ofloxacin (600mg)	2015-10-08	None
				2015-10-08	Sulfametoxazole-Trimethoprim (3 tablets), Ofloxacin (600mg)	2015-12-18	None
E	42	Staphylococcus epidermidis, Streptococcus mitis/oralis	2015-11-30	2015-07-09	Ceftriaxone (4g), Vancomycin (3g)	2015-08-06	None	No relapse (30/11/2016)	51.4286
				2015-08-06	Ceftriaxone (4g), Vancomycin (3g), Levofloxacin (750mg)	2015-10-13	None
				2015-11-30	Ceftazidime (8g), Vancomycin 1g)	2015-12-14	None
				2015-12-14	Ceftazidime (8g), Vancomycin (750mg)	2016-02-16	None
				2016-02-16	Piperacillin-Tazobactam (12g), Vancomycin (1.5g), Clindamycin (2.4g)	2016-02-24	None
				2016-02-24	Vancomycin (1.5g), Imipenem (3g), Clindamycin (2.4g)	2016-02-29	None
				2016-02-29	Vancomycin (1.5g), Imipenem (3g)	2016-03-01	None
				2016-03-01	Imipenem (3g)	2016-03-24	None
F	46	Streptococcus anginosus	2015-12-15	2015-12-15	Ceftriaxone	2015-12-15	30 anaerobic species (details in Supplementary Table 2)	No relapse (23/06/2016)	26.8571
				2015-12-16	Ceftriaxone (2g), Metronidazole (1.5g)	2015-12-31	None
				2015-12-31	Ceftriaxone (2g), Metronidazole (500mg)	2016-02-05	None
				2016-02-05	Amoxicillin (5g)	2016-03-11	30 anaerobic species (details in Supplementary Table 2)
G	59, 117, 136	Streptococcus agalactiae	2015-10-07	2015-10-07	Piperacillin Tazobactam, Vancomycin	2015-10-28	None	No relapse (16/01/2017)	65.5714
				2015-10-28	Piperacillin	2015-11-04	None
				2015-11-04	Piperacillin, Clindamycin (2.4g)	2015-11-08	None
				2016-11-19	Daptomycin (500mg), Fosfomycin (12g)	2016-01-14	None
H	90, 158	Streptococcus anginosus, Enterococcus faecalis, Bacteroides fragilis, Clostridium ramosum, Clostridium clostridioforme, Corynebacterium coylae	2015-11-30	2015-11-20	Ceftriaxone	2015-11-25	46 species (details in Supplementary Table 2)	No relapse (27/07/2016)	33.8571
				2015-11-26	Imipenem (2g), Gentamicin (150mg), Metronidazole (1g)	2015-11-26	None
				2015-11-27	Imipenem (2g), Gentamicin (150mg), Metronidazole (1g), Daptomycin (350mg)	2015-11-28	None
				2015-11-30	Cefoxitin (6g), Metronidazole (1.5g), Vancomycin (1.5g)	2016-02-29	None
I	108, 181	Enterococcus faecalis, Staphylococcus carnosus, Staphylococcus lugdunensis, Propionimicrobium, Anaerococcus vaginalis, Peptoniphilus asaccharolyticus	2015-12-04	2015-12-04	Piperacillin-Tazobactam, Clindamycin	2015-12-21	None	Relapse involving E. faecalis (17/06/2016)	27.5714
				2015-12-21	Amoxicillin (6g), Clindamycin (1.8g), Ofloxacin (200mg)	2016-01-18	None
				2016-01-18	Amoxicillin (6g), Clindamycin (1.8g), Ofloxacin (200mg)	2016-03-10	None
				2016-03-10	Amoxicillin (6g)	2016-05-25	Acinetobacter sp., Anaerococcus obesiensis, Finegoldia magna, Peptoniphilus harei
J	121, 172	Staphylococcus aureus	2015-10-02	2015-10-02	Cloxacillin (12g), Clindamycin (1.8g)	2015-11-26	None	No relapse (07/09/2016)	47.8571
				2015-11-26	Vancomycin (2g), Clindamycin (1.8g)	2016-01-07	None
				2016-01-07	Ofloxacin (2 tablets), Clindamycin (1.8g)	2016-02-11	None
K	128	Proteus mirabilis, Klebsiella oxytoca, Pseudomonas aeruginosa	NA	2015-11-12	Clindamycin (2.4g)	2015-12-14	None	No relapse (09/02/2016)	NA
L	171	Staphylococcus aureus, Staphylococcus lugdunensis, Anaerococcus vaginalis	2015-10-30	2015-10-30	Piperacillin-Tazobactam, Vancomycin	NA	None	No relapse (18/09/2016)	45.5714
				NA	Piperacillin-Tazobactam, Vancomycin, Ofloxacin (600mg)	2015-11-26	None
				2015-11-26	Ofloxacin (600mg), Clindamycin (2.4g), Metronidazole (1.5g)	2016-11-10	None
				2016-11-10	Ofloxacin (600mg), Clindamycin (2.4g)	2016-01-11	None
				2016-01-11	Ofloxacin (600mg), Clindamycin (2.1g)	2016-02-25	None
M	178	Staphylococcus epidermidis	2015-12-21	2015-12-21	Imipenem (1.5g), Daptomycin (500mg)	2015-12-26	None	No relapse (11/08/2016)	32.8571
				2015-12-26	Rifampicin (900mg), Daptomycin (500mg)	2016-02-02	None
				2016-02-02	Rifampicin (900mg), Doxycyline (200mg)	2016-04-01	None
				2016-04-01	Doxycycline (200mg)	NA	None
N	184	Escherichia coli, Enterococcus faecalis, Corynebacterium striatum	2015-09-16	2015-09-16	Piperacillin Tazobactam (12g), Vancomycin(2g)	2015-10-05	None	No relapse (14/06/2016)	38.2857
				NA	Piperacillin Tazobactam (12g), Daptomycin (750mg)	NA	None
				2015-10-05	Amoxicillin (12g), Daptomycin (600mg), Metronidazole (1.5g)	2015-10-27	None
				2015-10-27	Linezolid (1.2g), Amoxicillin (6g)	2015-12-16	None
*These species are often resistant to the antibiotics given. NA: not available
